# Supplementary material for: Simultaneous Release of Silver Ions and 10–Undecenoic Acid from Silver Iron–Oxide Nanoparticles Impregnated Membranes
Source: Membranes (Basel). 2022 May 27;12(6):557. doi: 10.3390/membranes12060557 (PMC9227798; doi:10.3390/membranes12060557)
Supplement: Supplementary file 1 [file membranes-12-00557-s001.zip]

Archive with 1 entries (1 files):
- membranes-1692003-supplementary.pdf
